# Supplementary material for: Simple Webserver-Facilitated Method to Design and Synthesize Artificial miRNA Gene and Its Application in Engineering Viral Resistance
Source: Plants (Basel). 2022 Aug 15;11(16):2125. doi: 10.3390/plants11162125 (PMC9412884; doi:10.3390/plants11162125)
Supplement: Supplementary file 1 [file plants-11-02125-s001.zip]

Archive with 1 entries (1 files):
- plants-1789959-SM.pdf
